# Supplementary material for: Field-recorded data on habitat, density, growth and movement of Nephrops norvegicus
Source: Sci Data. 2019 Mar 26;6:7. doi: 10.1038/s41597-019-0013-x (PMC6437642; doi:10.1038/s41597-019-0013-x)
Supplement: Supplementary file 1 — Download metadata file [file 41597_2019_13_MOESM1_ESM.zip]

Archive with 4 entries (4 files):
- a_ISA-Tab_Power567A_ecology.txt
- s_ISA-Tab_Power567A_study.txt
- a_ISA-Tab_Power567A_animal.txt
- i_Investigation.txt
