# Supplementary material for: Field-recorded data on habitat, density, growth and movement of Nephrops norvegicus
Source: Sci Data. 2019 Mar 26;6:7. doi: 10.1038/s41597-019-0013-x (PMC6437642; doi:10.1038/s41597-019-0013-x)
Supplement: Supplementary file 1 — Download metadata file [file 41597_2019_13_MOESM1_ESM.zip › s_ISA-Tab_Power567A_study.txt]

Source Name	Characteristics[organism]	Term Source REF	Term Accession Number	Characteristics[geographical location]	Term Source REF	Term Accession Number	Characteristics[environment type]	Term Source REF	Term Accession Number	Protocol REF	Sample Name	Factor Value[geographic location]	Factor Value[sex]	Factor Value[notch presence or absence]
1177 tagged N. norvegicus	Nephrops norvegicus	NCBITaxon	NCBITaxon:6829	Ireland	GAZ	GAZ:00004018	ocean biome	ENVO	ENVO:01000048	Experimental design	tagged_N_norvegicus	XY coordinates translated by a fixed offset to protect anonymity of fishing grounds
environment of 1177 tagged N. norvegicus				Ireland	GAZ	GAZ:00004018				Experimental design	tagged_N_norvegicus_environment	XY coordinates translated by a fixed offset to protect anonymity of fishing grounds
