# Supplementary material for: Field-recorded data on habitat, density, growth and movement of Nephrops norvegicus
Source: Sci Data. 2019 Mar 26;6:7. doi: 10.1038/s41597-019-0013-x (PMC6437642; doi:10.1038/s41597-019-0013-x)
Supplement: Supplementary file 1 — Download metadata file [file 41597_2019_13_MOESM1_ESM.zip › a_ISA-Tab_Power567A_animal.txt]

Sample Name	Protocol REF	Assay Name	Raw Data File	Comment[Data Repository]	Comment[Data Record Accession]	Comment[Data Record URI]
tagged_N_norvegicus	N. norvegicus sampling	animal sampling data	N. norvegicus sampling.csv	figshare	doi:10.6084/m9.figshare.c.4249163	https://doi.org/10.6084/m9.figshare.c.4249163
