# Supplementary material for: Field-recorded data on habitat, density, growth and movement of Nephrops norvegicus
Source: Sci Data. 2019 Mar 26;6:7. doi: 10.1038/s41597-019-0013-x (PMC6437642; doi:10.1038/s41597-019-0013-x)
Supplement: Supplementary file 1 — Download metadata file [file 41597_2019_13_MOESM1_ESM.zip › i_Investigation.txt]

# Investigation File generated for Scientific Data with Investigation File Authoring Tool version 0.1.0 on 22/02/2019 - This metadata file is CC0
ONTOLOGY SOURCE REFERENCE
Term Source Name	NCBITaxon	GAZ	VO	OBI	MS	NIFDYS	IDO	ENVO	ERO	EFO
Term Source File	http://data.bioontology.org/ontologies/NCBITAXON	http://data.bioontology.org/ontologies/GAZ	http://data.bioontology.org/ontologies/VO	http://data.bioontology.org/ontologies/OBI	http://data.bioontology.org/ontologies/MS	http://data.bioontology.org/ontologies/NIFDYS	http://data.bioontology.org/ontologies/IDO	http://data.bioontology.org/ontologies/ENVO	http://data.bioontology.org/ontologies/ERO	http://data.bioontology.org/ontologies/EFO
Term Source Version	2016AB	$Revision: 1.512 $	Vision Release; 1.0.788	2014-08-18	4.0.1	1.5 (December, 2012)	2017-11-03		2013-08-02	2.104
Term Source Description	National Center for Biotechnology Information (NCBI) Organismal Classification	Gazetteer	Vaccine Ontology	Ontology for Biomedical Investigations	Mass Spectrometry Ontology	Neuroscience Information Framework (NIF) Dysfunction Ontlogy	Infectious Disease Ontology	Environment Ontology	Eagle-I Research Resource Ontology	Experimental Factor Ontology
INVESTIGATION
Investigation Identifier
Investigation Title
Investigation Description
Investigation Submission Date
Investigation Public Release Date
INVESTIGATION PUBLICATIONS
Investigation PubMed ID
Investigation Publication DOI
Investigation Publication Author List
Investigation Publication Title
Investigation Publication Status
Investigation Publication Status Term Accession Number
Investigation Publication Status Term Source REF
INVESTIGATION CONTACTS
Investigation Person Last Name
Investigation Person Mid Initials
Investigation Person First Name
Investigation Person Address
Investigation Person Phone
Investigation Person Fax
Investigation Person Email
Investigation Person Affiliation
Investigation Person Roles
Investigation Person Roles Term Accession Number
Investigation Person Roles Term Source REF
STUDY
Study Identifier	10.1038/s41597-019-0013-x
Study Title	Field-recorded data on habitat, density, growth and movement of Nephrops norvegicus
Study Submission Date	01/10/2018
Study Public Release Date	26/03/2019
Study Description	https://www.nature.com/articles/s41597-019-0013-x
Study File Name	s_ISA-Tab_Power567A_study.txt
Comment[Subject Keywords]	""
Comment[Manuscript Licence]	CC BY-4.0
Comment[Experimental Metadata Licence]	CC0
Comment[Supplementary Information File Name]
Comment[Supplementary Information File Type]
Comment[Supplementary Information File URL]
Comment[Data Repository]	figshare
Comment[Data Record Accession]	doi:10.6084/m9.figshare.c.4249163
Comment[Data Record URI]	https://doi.org/10.6084/m9.figshare.c.4249163
STUDY DESIGN DESCRIPTORS
Study Design Type	observation design	organism development design	longitudinal study design
Study Design Type Term Accession Number	OBI:0300311	OBI:0001328	""
Study Design Type Term Source REF	VO	OBI	""
STUDY PUBLICATIONS
Study PubMed ID	""
Study Publication DOI	doi:10.1007/s13280-019-01158-1
Study Publication Author List	""
Study Publication Title	""
Study Publication Status	published
Study Publication Status Term Accession Number	
Study Publication Status Term Source REF	
STUDY FACTORS
Study Factor Name	geographic location	sex	notch presence or absence
Study Factor Type	geographic location	biological sex	notched
Study Factor Type Term Accession Number	GAZ:00000448	PATO:0000047	PATO:0001495
Study Factor Type Term Source REF	OBI	MS	NIFDYS
STUDY ASSAYS
Study Assay Measurement Type	growth	habitat
Study Assay Measurement Type Term Accession Number	GO:0040007	ENVO:01000739
Study Assay Measurement Type Term Source REF	IDO	ENVO
Study Assay Technology Type	observational method	observational method
Study Assay Technology Type Term Accession Number	ERO:0001317	ERO:0001317
Study Assay Technology Type Term Source REF	ERO	ERO
Study Assay Technology Platform	""	""
Study Assay File Name	a_ISA-Tab_Power567A_animal.txt	a_ISA-Tab_Power567A_ecology.txt
STUDY PROTOCOLS
Study Protocol Name	Experimental design	N. norvegicus sampling	Acoustic data	Sedimentology
Study Protocol Type	sample collection protocol	sample collection protocol	information acquisition	information acquisition
Study Protocol Type Term Accession Number	http://www.ebi.ac.uk/efo/EFO_0005518	http://www.ebi.ac.uk/efo/EFO_0005518	OBI:0600013	OBI:0600013
Study Protocol Type Term Source REF	EFO	EFO	OBI	OBI
Study Protocol Description				
Study Protocol URI	""	""	""	""
Study Protocol Version				
Study Protocol Parameters Name	""	""	""	""
Study Protocol Parameters Name Term Accession Number	""	""	""	""
Study Protocol Parameters Name Term Source REF	""	""	""	""
Study Protocol Components Name	""	""	""	""
Study Protocol Components Type	""	""	""	""
Study Protocol Components Type Term Accession Number	""	""	""	""
Study Protocol Components Type Term Source REF	""	""	""	""
STUDY CONTACTS
Study Person Last Name	Power	Merder	Browne	Freund	Fullbrook	Graham	Kennedy	O’Carroll	Wieczorek	Johnson
Study Person First Name	Anne Marie	Julian	Patricia	Jan A.	Liam	Conor	Robert J.	Jack P. J.	Alina M.	Mark P.
Study Person Mid Initials
Study Person Email	annemarie.power@nuigalway.ie	""	""	""	""	""	""	""	""	""
Study Person Phone
Study Person Fax
Study Person Address
Study Person Affiliation	Ryan Institute, National University of Ireland Galway, University Road, Galway, Ireland	Institute for Chemistry and Biology of the Marine Environment, University of Oldenburg, Oldenburg, Lower Saxony, Germany	Ryan Institute, National University of Ireland Galway, University Road, Galway, Ireland	Institute for Chemistry and Biology of the Marine Environment, University of Oldenburg, Oldenburg, Lower Saxony, Germany	Ryan Institute, National University of Ireland Galway, University Road, Galway, Ireland	Marine & Freshwater Research Centre, Galway-Mayo Institute of Technology, Dublin Road, Galway, Ireland	Ryan Institute, National University of Ireland Galway, University Road, Galway, Ireland	Ryan Institute, National University of Ireland Galway, University Road, Galway, Ireland	Ryan Institute, National University of Ireland Galway, University Road, Galway, Ireland	Ryan Institute, National University of Ireland Galway, University Road, Galway, Ireland
Study Person Roles
Study Person Roles Term Accession Number
Study Person Roles Term Source REF
Comment[Study Person ORCID]	0000-0001-7351-2451	""	""	""	""	""	""	""	""	""
Comment[Funder]
Comment[FundRef ID]
Comment[Funder Term Source REF]
Comment[Grant Identifier]
